# Supplementary material for: Comparative analysis of extracellular vesicles from induced and adipose-derived Mesenchymal Stem Cells: Implications for regenerative medicine
Source: PLoS One. 2025 Jun 4;20(6):e0325065. doi: 10.1371/journal.pone.0325065 (PMC12136449; doi:10.1371/journal.pone.0325065)
Supplement: S2 Data — (XLSX) [file pone.0325065.s002.xlsx]

## Sheet: MSC Markers
Table format: Grouped	iMSCs					ADMSCs
CD90	99	99	99			98	98	99
CD105	92	91	97			95	92	95
CD73		97	90	96		97	96	99
CD44	97	99	99	99		98	98	99
Negative Cocktail	0	0.1	0.2			0	0.2	0.2
2 way ANOVA Multiple comparisons
Number of families	1
Number of comparisons per family	5
Alpha	0.05
Bonferroni's multiple comparisons test	Predicted (LS) mean diff.	95.00% CI of diff.	Below threshold?	Summary	Adjusted P Value
iMSCs - ADMSCs
CD90	0.6667	-3.381 to 4.714	No	ns	>0.9999
CD105	-0.6667	-4.714 to 3.381	No	ns	>0.9999
CD73	-3	-7.048 to 1.048	No	ns	0.2407
CD44	0.1667	-3.620 to 3.953	No	ns	>0.9999
Negative Cocktail	-0.03333	-4.081 to 4.014	No	ns	>0.9999
Test details	Predicted (LS) mean 1	Predicted (LS) mean 2	Predicted (LS) mean diff.	SE of diff.	N1	N2	t	DF
iMSCs - ADMSCs
CD90	99	98.33	0.6667	1.43	3	3	0.4663	21
CD105	93.33	94	-0.6667	1.43	3	3	0.4663	21
CD73	94.33	97.33	-3	1.43	3	3	2.098	21
CD44	98.5	98.33	0.1667	1.337	4	3	0.1246	21
Negative Cocktail	0.1	0.1333	-0.03333	1.43	3	3	0.02332	21
2 way ANOVA results
Table Analyzed	MSC Markers
Two-way ANOVA	Ordinary
Alpha	0.05
Source of Variation	% of total variation	P value	P value summary	Significant?
Interaction	0.02763	0.4191	ns	No
Row Factor	99.69	<0.0001	****	Yes
Column Factor	0.005577	0.3741	ns	No
ANOVA table	SS (Type III)	DF	MS	F (DFn, DFd)	P value
Interaction	12.53	4	3.131	F (4, 21) = 1.021	P=0.4191
Row Factor	45197	4	11299	F (4, 21) = 3686	P<0.0001
Column Factor	2.529	1	2.529	F (1, 21) = 0.8248	P=0.3741
Residual	64.38	21	3.066
Difference between column means
Predicted (LS) mean of iMSCs	77.05
Predicted (LS) mean of ADMSCs	77.63
Difference between predicted means	-0.5733
SE of difference	0.6313
95% CI of difference	-1.886 to 0.7395
Data summary
Number of columns (Column Factor)	2
Number of rows (Row Factor)	5
Number of values	31

## Sheet: EV markers
Table format: Grouped	iMSCs-EVs			ADMSC-EVs
CD90	99	99	100	100	97	100
CD81	100	94	98	100	99	83
CD63	76	76	80	68	70	68
Transform	iMSCs-EVs			ADMSC-EVs
CD90	99	99	100	100	97	100
CD81	100	94	98	100	99	83
CD63	76	76	80	68	70	68
2 way ANOVA Multiple comparisons
Compare each cell mean with the other cell mean in that row
Number of families	1
Number of comparisons per family	3
Alpha	0.05
Bonferroni's multiple comparisons test	Mean Diff.	95.00% CI of diff.	Below threshold?	Summary	Adjusted P Value
iMSCs-EVs - ADMSC-EVs
CD90	0.3333	-9.398 to 10.07	No	ns	>0.9999
CD81	3.333	-6.398 to 13.07	No	ns	>0.9999
CD63	8.667	-1.065 to 18.40	No	ns	0.0876
Test details	Mean 1	Mean 2	Mean Diff.	SE of diff.	N1	N2	t	DF
iMSCs-EVs - ADMSC-EVs
CD90	99.33	99	0.3333	3.501	3	3	0.0952	12
CD81	97.33	94	3.333	3.501	3	3	0.952	12
CD63	77.33	68.67	8.667	3.501	3	3	2.475	12
2 way ANOVA results
Table Analyzed	Transform of EV markers
Two-way ANOVA	Ordinary
Alpha	0.05
Source of Variation	% of total variation	P value	P value summary	Significant?
Interaction	1.928	0.2722	ns	No
Row Factor	87.37	<0.0001	****	Yes
Column Factor	2.744	0.0647	ns	No
ANOVA table	SS	DF	MS	F (DFn, DFd)	P value
Interaction	53.44	2	26.72	F (2, 12) = 1.453	P=0.2722
Row Factor	2421	2	1211	F (2, 12) = 65.84	P<0.0001
Column Factor	76.06	1	76.06	F (1, 12) = 4.136	P=0.0647
Residual	220.7	12	18.39
Difference between column means
Mean of iMSCs-EVs	91.33
Mean of ADMSC-EVs	87.22
Difference between means	4.111
SE of difference	2.021
95% CI of difference	-0.2933 to 8.516
Data summary
Number of columns (Column Factor)	2
Number of rows (Row Factor)	3
Number of values	18

## Sheet: MTT of HDF
Table format: Grouped	SFM												iMSC-EVs												ADMSC-EVs												HDF-EVs
48	0.495	0.418		0.471	0.513	0.343	0.476	0.462		0.364	0.337		0.579	0.438	0.406	0.609	0.516	0.427	0.517	0.404	0.419	0.464	0.5	0.499	0.478	0.388	0.335	0.323	0.354	0.403	0.363	0.356						0.31			0.35	0.361	0.324		0.371	0.355	0.344	0.395
72	0.598	0.501	0.576	0.456	0.449	0.455	0.472	0.468					0.598		0.491	0.712				0.666	0.515	0.615	0.681		0.717	0.613	0.589	0.5	0.539	0.618	0.612	0.534	0.507	0.675	0.57		0.464	0.493	0.591	0.527	0.581		0.532	0.545	0.587	0.642	0.673	0.621
2 way ANOVA Multiple comparisons
Within each row, compare columns (simple effects within rows)
Number of families	2
Number of comparisons per family	6
Alpha	0.05
Bonferroni's multiple comparisons test	Predicted (LS) mean diff.	95.00% CI of diff.	Below threshold?	Summary	Adjusted P Value
48
SFM vs. iMSC-EVs	-0.0505	-0.1258 to 0.02481	No	ns	0.436
SFM vs. ADMSC-EVs	0.056	-0.02699 to 0.1390	No	ns	0.4256
SFM vs. HDF-EVs	0.07975	-0.003236 to 0.1627	No	ns	0.0664
iMSC-EVs vs. ADMSC-EVs	0.1065	0.02855 to 0.1845	Yes	**	0.0025
iMSC-EVs vs. HDF-EVs	0.1303	0.05230 to 0.2082	Yes	***	0.0001
ADMSC-EVs vs. HDF-EVs	0.02375	-0.06164 to 0.1091	No	ns	>0.9999
72
SFM vs. iMSC-EVs	-0.1143	-0.2027 to -0.02588	Yes	**	0.0048
SFM vs. ADMSC-EVs	-0.09167	-0.1710 to -0.01231	Yes	*	0.0151
SFM vs. HDF-EVs	-0.07185	-0.1512 to 0.007504	No	ns	0.0984
iMSC-EVs vs. ADMSC-EVs	0.0226	-0.05998 to 0.1052	No	ns	>0.9999
iMSC-EVs vs. HDF-EVs	0.04242	-0.04016 to 0.1250	No	ns	>0.9999
ADMSC-EVs vs. HDF-EVs	0.01982	-0.05300 to 0.09264	No	ns	>0.9999
Test details	Predicted (LS) mean 1	Predicted (LS) mean 2	Predicted (LS) mean diff.	SE of diff.	N1	N2	t	DF
48
SFM vs. iMSC-EVs	0.431	0.4815	-0.0505	0.02769	9	12	1.824	66
SFM vs. ADMSC-EVs	0.431	0.375	0.056	0.03051	9	8	1.836	66
SFM vs. HDF-EVs	0.431	0.3513	0.07975	0.03051	9	8	2.614	66
iMSC-EVs vs. ADMSC-EVs	0.4815	0.375	0.1065	0.02866	12	8	3.716	66
iMSC-EVs vs. HDF-EVs	0.4815	0.3513	0.1303	0.02866	12	8	4.545	66
ADMSC-EVs vs. HDF-EVs	0.375	0.3513	0.02375	0.03139	8	8	0.7565	66
72
SFM vs. iMSC-EVs	0.4969	0.6111	-0.1143	0.03249	8	7	3.517	66
SFM vs. ADMSC-EVs	0.4969	0.5885	-0.09167	0.02917	8	11	3.142	66
SFM vs. HDF-EVs	0.4969	0.5687	-0.07185	0.02917	8	11	2.463	66
iMSC-EVs vs. ADMSC-EVs	0.6111	0.5885	0.0226	0.03036	7	11	0.7444	66
iMSC-EVs vs. HDF-EVs	0.6111	0.5687	0.04242	0.03036	7	11	1.397	66
ADMSC-EVs vs. HDF-EVs	0.5885	0.5687	0.01982	0.02677	11	11	0.7403	66
2 way ANOVA results
Table Analyzed	MTT of HDF
Two-way ANOVA	Ordinary
Alpha	0.05
Source of Variation	% of total variation	P value	P value summary	Significant?
Interaction	8.455	0.0012	**	Yes
Row Factor	52.91	<0.0001	****	Yes
Column Factor	10.27	0.0003	***	Yes
ANOVA table	SS (Type III)	DF	MS	F (DFn, DFd)	P value
Interaction	0.07016	3	0.02339	F (3, 66) = 5.932	P=0.0012
Row Factor	0.439	1	0.439	F (1, 66) = 111.4	P<0.0001
Column Factor	0.08521	3	0.0284	F (3, 66) = 7.205	P=0.0003
Residual	0.2602	66	0.003942
Difference between row means
Predicted (LS) mean of 48	0.4097
Predicted (LS) mean of 72	0.5663
Difference between predicted means	-0.1566
SE of difference	0.01484
95% CI of difference	-0.1863 to -0.1270
Data summary
Number of columns (Column Factor)	4
Number of rows (Row Factor)	2
Number of values	74

## Sheet: Apoptosis of HDF
Table format: Grouped	SFM			iMSC-EVs			ADMSC-EVs
Apoptotic cells	49.2	41.4	45	25	29.6	20.5	21.2	27.4	26.1
Ordinary one-way ANOVA Multiple comparisons
Number of families	1
Number of comparisons per family	2
Alpha	0.05
Bonferroni's multiple comparisons test	Mean Diff.	95.00% CI of diff.	Below threshold?	Summary	Adjusted P Value	A-?
SFM vs. iMSC-EVs	20.17	10.61 to 29.72	Yes	**	0.0015	B	iMSC-EVs
SFM vs. ADMSC-EVs	20.3	10.74 to 29.86	Yes	**	0.0015	C	ADMSC-EVs
Test details	Mean 1	Mean 2	Mean Diff.	SE of diff.	n1	n2	t	DF
SFM vs. iMSC-EVs	45.2	25.03	20.17	3.219	3	3	6.265	6
SFM vs. ADMSC-EVs	45.2	24.9	20.3	3.219	3	3	6.306	6
Ordinary one-way ANOVA results
Table Analyzed	Apoptosis of HDF
Data sets analyzed	A-C
ANOVA summary
F	26.34
P value	0.0011
P value summary	**
Significant diff. among means (P < 0.05)?	Yes
R squared	0.8977
Brown-Forsythe test
F (DFn, DFd)	0.1140 (2, 6)
P value	0.8941
P value summary	ns
Are SDs significantly different (P < 0.05)?	No
Bartlett's test
Bartlett's statistic (corrected)
P value
P value summary
Are SDs significantly different (P < 0.05)?
ANOVA table	SS	DF	MS	F (DFn, DFd)	P value
Treatment (between columns)	818.8	2	409.4	F (2, 6) = 26.34	P=0.0011
Residual (within columns)	93.27	6	15.54
Total	912.1	8
Data summary
Number of treatments (columns)	3
Number of values (total)	9
Ordinary one-way ANOVA Multiple comparisons
Number of families	1
Number of comparisons per family	3
Alpha	0.05
Tukey's multiple comparisons test	Mean Diff.	95.00% CI of diff.	Below threshold?	Summary	Adjusted P Value
SFM vs. iMSC-EVs	20.17	10.29 to 30.04	Yes	**	0.0019	A-B
SFM vs. ADMSC-EVs	20.3	10.42 to 30.18	Yes	**	0.0018	A-C
iMSC-EVs vs. ADMSC-EVs	0.1333	-9.744 to 10.01	No	ns	0.9991	B-C
Test details	Mean 1	Mean 2	Mean Diff.	SE of diff.	n1	n2	q	DF
SFM vs. iMSC-EVs	45.2	25.03	20.17	3.219	3	3	8.859	6
SFM vs. ADMSC-EVs	45.2	24.9	20.3	3.219	3	3	8.918	6
iMSC-EVs vs. ADMSC-EVs	25.03	24.9	0.1333	3.219	3	3	0.05857	6
Compact letter display
SFM	A
iMSC-EVs	B
ADMSC-EVs	B
Ordinary one-way ANOVA results
Table Analyzed	Apoptosis of HDF
Data sets analyzed	A-C
ANOVA summary
F	26.34
P value	0.0011
P value summary	**
Significant diff. among means (P < 0.05)?	Yes
R squared	0.8977
Brown-Forsythe test
F (DFn, DFd)	0.1140 (2, 6)
P value	0.8941
P value summary	ns
Are SDs significantly different (P < 0.05)?	No
Bartlett's test
Bartlett's statistic (corrected)
P value
P value summary
Are SDs significantly different (P < 0.05)?
ANOVA table	SS	DF	MS	F (DFn, DFd)	P value
Treatment (between columns)	818.8	2	409.4	F (2, 6) = 26.34	P=0.0011
Residual (within columns)	93.27	6	15.54
Total	912.1	8
Data summary
Number of treatments (columns)	3
Number of values (total)	9

## Sheet: Apoptosis of ADMSC
Table format: Grouped	SFM			iMSC-EVs			ADMSC-EVs
Apoptotic cells	68.9	60.9	65	52	50	44	48.6	45	50
Ordinary one-way ANOVA Multiple comparisons
Number of families	1
Number of comparisons per family	2
Alpha	0.05
Bonferroni's multiple comparisons test	Mean Diff.	95.00% CI of diff.	Below threshold?	Summary	Adjusted P Value	A-?
SFM vs. iMSC-EVs	16.27	7.417 to 25.12	Yes	**	0.0032	B	iMSC-EVs
SFM vs. ADMSC-EVs	17.07	8.217 to 25.92	Yes	**	0.0025	C	ADMSC-EVs
Test details	Mean 1	Mean 2	Mean Diff.	SE of diff.	n1	n2	t	DF
SFM vs. iMSC-EVs	64.93	48.67	16.27	2.981	3	3	5.457	6
SFM vs. ADMSC-EVs	64.93	47.87	17.07	2.981	3	3	5.725	6
Ordinary one-way ANOVA results
Table Analyzed	Apoptosis of ADMSC
Data sets analyzed	A-C
ANOVA summary
F	20.87
P value	0.002
P value summary	**
Significant diff. among means (P < 0.05)?	Yes
R squared	0.8743
Brown-Forsythe test
F (DFn, DFd)	0.1669 (2, 6)
P value	0.85
P value summary	ns
Are SDs significantly different (P < 0.05)?	No
Bartlett's test
Bartlett's statistic (corrected)
P value
P value summary
Are SDs significantly different (P < 0.05)?
ANOVA table	SS	DF	MS	F (DFn, DFd)	P value
Treatment (between columns)	556.5	2	278.3	F (2, 6) = 20.87	P=0.0020
Residual (within columns)	79.98	6	13.33
Total	636.5	8
Data summary
Number of treatments (columns)	3
Number of values (total)	9

## Sheet: Senescence of HDF
Table format: Grouped	SFM								iMSC-EVs								ADMSC-EVs
Senescence	0.11111	0.1132			0.01852	0.0494			0.052356		0.070588	0.02092	0.02174				0.03158	0.03184	0.025477	0.01255	0.04142	0.00625	0.0597	0.0528
Ordinary one-way ANOVA Multiple comparisons
Number of families	1
Number of comparisons per family	2
Alpha	0.05
Bonferroni's multiple comparisons test	Mean Diff.	95.00% CI of diff.	Below threshold?	Summary	Adjusted P Value	A-?
SFM vs. iMSC-EVs	0.03166	-0.01982 to 0.08313	No	ns	0.2867	B	iMSC-EVs
SFM vs. ADMSC-EVs	0.04036	-0.004223 to 0.08493	No	ns	0.0784	C	ADMSC-EVs
Test details	Mean 1	Mean 2	Mean Diff.	SE of diff.	n1	n2	t	DF
SFM vs. iMSC-EVs	0.07306	0.0414	0.03166	0.02032	4	4	1.558	13
SFM vs. ADMSC-EVs	0.07306	0.0327	0.04036	0.0176	4	8	2.293	13
Ordinary one-way ANOVA results
Table Analyzed	Senescence of HDF-final
Data sets analyzed	A-C
ANOVA summary
F	2.669
P value	0.1068
P value summary	ns
Significant diff. among means (P < 0.05)?	No
R squared	0.2911
Brown-Forsythe test
F (DFn, DFd)	6.258 (2, 13)
P value	0.0125
P value summary	*
Are SDs significantly different (P < 0.05)?	Yes
Bartlett's test
Bartlett's statistic (corrected)	3.84
P value	0.1466
P value summary	ns
Are SDs significantly different (P < 0.05)?	No
ANOVA table	SS	DF	MS	F (DFn, DFd)	P value
Treatment (between columns)	0.004411	2	0.002205	F (2, 13) = 2.669	P=0.1068
Residual (within columns)	0.01074	13	0.0008262
Total	0.01515	15
Data summary
Number of treatments (columns)	3
Number of values (total)	16
Ordinary one-way ANOVA Multiple comparisons
Number of families	1
Number of comparisons per family	3
Alpha	0.05
Tukey's multiple comparisons test	Mean Diff.	95.00% CI of diff.	Below threshold?	Summary	Adjusted P Value
SFM vs. iMSC-EVs	0.03166	-0.02201 to 0.08532	No	ns	0.2979	A-B
SFM vs. ADMSC-EVs	0.04036	-0.006120 to 0.08683	No	ns	0.0926	A-C
iMSC-EVs vs. ADMSC-EVs	0.008699	-0.03778 to 0.05517	No	ns	0.8753	B-C
Test details	Mean 1	Mean 2	Mean Diff.	SE of diff.	n1	n2	q	DF
SFM vs. iMSC-EVs	0.07306	0.0414	0.03166	0.02032	4	4	2.203	13
SFM vs. ADMSC-EVs	0.07306	0.0327	0.04036	0.0176	4	8	3.242	13
iMSC-EVs vs. ADMSC-EVs	0.0414	0.0327	0.008699	0.0176	4	8	0.6989	13
Compact letter display
SFM	A
iMSC-EVs	A
ADMSC-EVs	A
Ordinary one-way ANOVA results
Table Analyzed	Senescence of HDF-final
Data sets analyzed	A-C
ANOVA summary
F	2.669
P value	0.1068
P value summary	ns
Significant diff. among means (P < 0.05)?	No
R squared	0.2911
Brown-Forsythe test
F (DFn, DFd)	6.258 (2, 13)
P value	0.0125
P value summary	*
Are SDs significantly different (P < 0.05)?	Yes
Bartlett's test
Bartlett's statistic (corrected)	3.84
P value	0.1466
P value summary	ns
Are SDs significantly different (P < 0.05)?	No
ANOVA table	SS	DF	MS	F (DFn, DFd)	P value
Treatment (between columns)	0.004411	2	0.002205	F (2, 13) = 2.669	P=0.1068
Residual (within columns)	0.01074	13	0.0008262
Total	0.01515	15
Data summary
Number of treatments (columns)	3
Number of values (total)	16

## Sheet:  Wound healing ADMSC wound area
Table format: Grouped	SFM			iMSC-EVs			ADMSC-EVs
0	9.85	9.95	9.4	10.5	10.3	10.6	9.8	9.35	9.6
24	8.8	8	6.6	7.75	8.2	8.45	6.9	7.1	7
48	8.05	8.5	7.4	0.6	1.55	1.55	4.5	3.75	3.6
2 way ANOVA Multiple comparisons
Within each row, compare columns (simple effects within rows)
Number of families	3
Number of comparisons per family	3
Alpha	0.05
Bonferroni's multiple comparisons test	Mean Diff.	95.00% CI of diff.	Below threshold?	Summary	Adjusted P Value
0
SFM vs. iMSC-EVs	-0.7333	-1.840 to 0.3736	No	ns	0.2923
SFM vs. ADMSC-EVs	0.15	-0.9570 to 1.257	No	ns	>0.9999
iMSC-EVs vs. ADMSC-EVs	0.8833	-0.2236 to 1.990	No	ns	0.1485
24
SFM vs. iMSC-EVs	-0.3333	-1.440 to 0.7736	No	ns	>0.9999
SFM vs. ADMSC-EVs	0.8	-0.3070 to 1.907	No	ns	0.2177
iMSC-EVs vs. ADMSC-EVs	1.133	0.02638 to 2.240	Yes	*	0.0438
48
SFM vs. iMSC-EVs	6.75	5.643 to 7.857	Yes	****	<0.0001
SFM vs. ADMSC-EVs	4.033	2.926 to 5.140	Yes	****	<0.0001
iMSC-EVs vs. ADMSC-EVs	-2.717	-3.824 to -1.610	Yes	****	<0.0001
Test details	Mean 1	Mean 2	Mean Diff.	SE of diff.	N1	N2	t	DF
0
SFM vs. iMSC-EVs	9.733	10.47	-0.7333	0.4194	3	3	1.748	18
SFM vs. ADMSC-EVs	9.733	9.583	0.15	0.4194	3	3	0.3576	18
iMSC-EVs vs. ADMSC-EVs	10.47	9.583	0.8833	0.4194	3	3	2.106	18
24
SFM vs. iMSC-EVs	7.8	8.133	-0.3333	0.4194	3	3	0.7947	18
SFM vs. ADMSC-EVs	7.8	7	0.8	0.4194	3	3	1.907	18
iMSC-EVs vs. ADMSC-EVs	8.133	7	1.133	0.4194	3	3	2.702	18
48
SFM vs. iMSC-EVs	7.983	1.233	6.75	0.4194	3	3	16.09	18
SFM vs. ADMSC-EVs	7.983	3.95	4.033	0.4194	3	3	9.616	18
iMSC-EVs vs. ADMSC-EVs	1.233	3.95	-2.717	0.4194	3	3	6.477	18
2 way ANOVA results
Table Analyzed	*wound healing adipo (wound area)
Two-way ANOVA	Ordinary
Alpha	0.05
Source of Variation	% of total variation	P value	P value summary	Significant?
Interaction	24.62	<0.0001	****	Yes
Row Factor	64.33	<0.0001	****	Yes
Column Factor	8.859	<0.0001	****	Yes
ANOVA table	SS	DF	MS	F (DFn, DFd)	P value
Interaction	53.38	4	13.34	F (4, 18) = 50.57	P<0.0001
Row Factor	139.5	2	69.74	F (2, 18) = 264.3	P<0.0001
Column Factor	19.21	2	9.604	F (2, 18) = 36.39	P<0.0001
Residual	4.75	18	0.2639
Data summary
Number of columns (Column Factor)	3
Number of rows (Row Factor)	3
Number of values	27

## Sheet: Wound healing HDFs wound area
Table format: Grouped	SFM			iMSCs-EVs			ADMSCs-EVs
0 hour	11	11.1	10.9	10.8333	11.1667	11.9667	11.5667	11.4333	11.3333
24 hour	6.6	6.33333	6.26666	6.7	6.6	6.9	6.5	7.1	6.66666
48 hour	0	0	0	0	0	0	0	0	0
2 way ANOVA Multiple comparisons
Within each row, compare columns (simple effects within rows)
Number of families	3
Number of comparisons per family	3
Alpha	0.05
Bonferroni's multiple comparisons test	Mean Diff.	95.00% CI of diff.	Below threshold?	Summary	Adjusted P Value
0 hour
SFM vs. iMSCs-EVs	-0.3222	-0.8369 to 0.1924	No	ns	0.3474
SFM vs. ADMSCs-EVs	-0.4444	-0.9591 to 0.07019	No	ns	0.1052
iMSCs-EVs vs. ADMSCs-EVs	-0.1222	-0.6369 to 0.3924	No	ns	>0.9999
24 hour
SFM vs. iMSCs-EVs	-0.3333	-0.8480 to 0.1813	No	ns	0.3137
SFM vs. ADMSCs-EVs	-0.3556	-0.8702 to 0.1591	No	ns	0.2547
iMSCs-EVs vs. ADMSCs-EVs	-0.02222	-0.5369 to 0.4924	No	ns	>0.9999
48 hour
SFM vs. iMSCs-EVs	0	-0.5146 to 0.5146	No	ns	>0.9999
SFM vs. ADMSCs-EVs	0	-0.5146 to 0.5146	No	ns	>0.9999
iMSCs-EVs vs. ADMSCs-EVs	0	-0.5146 to 0.5146	No	ns	>0.9999
Test details	Mean 1	Mean 2	Mean Diff.	SE of diff.	N1	N2	t	DF
0 hour
SFM vs. iMSCs-EVs	11	11.32	-0.3222	0.195	3	3	1.652	18
SFM vs. ADMSCs-EVs	11	11.44	-0.4444	0.195	3	3	2.279	18
iMSCs-EVs vs. ADMSCs-EVs	11.32	11.44	-0.1222	0.195	3	3	0.6268	18
24 hour
SFM vs. iMSCs-EVs	6.4	6.733	-0.3333	0.195	3	3	1.709	18
SFM vs. ADMSCs-EVs	6.4	6.756	-0.3556	0.195	3	3	1.823	18
iMSCs-EVs vs. ADMSCs-EVs	6.733	6.756	-0.02222	0.195	3	3	0.1139	18
48 hour
SFM vs. iMSCs-EVs	0	0	0	0.195	3	3	0	18
SFM vs. ADMSCs-EVs	0	0	0	0.195	3	3	0	18
iMSCs-EVs vs. ADMSCs-EVs	0	0	0	0.195	3	3	0	18
2 way ANOVA results
Table Analyzed	*wound healing fibroblast (wound area)
Two-way ANOVA	Ordinary
Alpha	0.05
Source of Variation	% of total variation	P value	P value summary	Significant?
Interaction	0.03302	0.5199	ns	No
Row Factor	99.73	<0.0001	****	Yes
Column Factor	0.06293	0.0653	ns	No
ANOVA table	SS	DF	MS	F (DFn, DFd)	P value
Interaction	0.1908	4	0.0477	F (4, 18) = 0.8362	P=0.5199
Row Factor	576.1	2	288.1	F (2, 18) = 5050	P<0.0001
Column Factor	0.3635	2	0.1818	F (2, 18) = 3.187	P=0.0653
Residual	1.027	18	0.05704
Data summary
Number of columns (Column Factor)	3
Number of rows (Row Factor)	3
Number of values	27
